# Supplementary material for: Induction of senescence-associated secretory phenotype underlies the therapeutic efficacy of PRC2 inhibition in cancer
Source: Cell Death Dis. 2022 Feb 15;13(2):155. doi: 10.1038/s41419-022-04601-6 (PMC8847585; doi:10.1038/s41419-022-04601-6)
Supplement: Supplementary file 3 — Supplementary table 2 [file 41419_2022_4601_MOESM3_ESM.xlsx]

## Sheet: Sheet1
Supplementary table 2. The sequence information of qPCR primers for expression level detection.
Terget	Primer	Sequence
p16	F	CGGAAGGTCCCTCAGACATC
	R	CCCTGTAGGACCTTCGGTGA
HLA-B	F	GGGATGGCGAGGACCAAAC
	R	ACAGCTCCGATGACCACAAC
GATA4	F	GTGTCCCAGACGTTCTCAGTC
	R	GGGAGACGCATAGCCTTGT
IL1B	F	CGCCAGTGAAATGATGGCTTAT
	R	CTGGAAGGAGCACTTCATCTGT
IL6	F	CACTGGCAGAAAACAACCTGAA
	R	ACCAGGCAAGTCTCCTCATTGA
CCL2	F	AAGACCATTGTGGCCAAGGA
	R	TTCGGAGTTTGGGTTTGCT
CCL25	F	GGCCCTCATGCTGTAAAGAAG
	R	TGCTGATGGGATTGCTAAACTT
BMP6	F	AGCGACACCACAAAGAGTTCA
	R	GCTGATGCTCCTGTAAGACTTGA
MMP2	F	CCCACTGCGGTTTTCTCGAAT
	R	CAAAGGGGTATCCATCGCCAT
MMP10	F	TGCTCTGCCTATCCTCTGAGT
	R	TCACATCCTTTTCGAGGTTGTAG
IGFBP5	F	ACCTGAGATGAGACAGGAGTC
	R	GTAGAATCCTTTGCGGTCACAA
IGFBP3	F	AGAGCACAGATACCCAGAACT
	R	GGTGATTCAGTGTGTCTTCCATT
FAS	F	AGATTGTGTGATGAAGGACATGG
	R	TGTTGCTGGTGAGTGTGCATT
GBP1	F	AGGAGTTCCTTCAAAGATGTGGA
	R	GCAACTGGACCCTGTCGTT
ITGA2	F	GGGAATCAGTATTACACAACGGG
	R	CCACAACATCTATGAGGGAAGGG
MET	F	AGCAATGGGGAGTGTAAAGAGG
	R	CCCAGTCTTGTACTCAGCAAC
COL4A5	F	TGGACAGGATGGATTGCCAG
	R	GGGGACCTCTTTCACCCTTAAAA
COL4A6	F	CAGCAGCGGGAGAGAAGTC
	R	CCAGTAGAGCCAGTGAATCCT
FRAS1	F	AATAGCTGCCAACCAATGCTG
	R	CAAGAGCACACACTACATGGAG
DSG2	F	TTGTTGGGTCTGTTGAAGAGTTG
	R	TTCAGGGTATTGGGCTCATCT
ROBO1	F	CTTACACCCGTAAAAGTGACGC
	R	TGGTCTCTCTAAGACAGTCAGC
